# Supplementary material for: Behavioral Symptoms May Correlate With the Load and Spatial Location of Tubers and With Radial Migration Lines in Tuberous Sclerosis Complex
Source: Front Neurol. 2021 Oct 22;12:673583. doi: 10.3389/fneur.2021.673583 (PMC8570125; doi:10.3389/fneur.2021.673583)
Supplement: Supplementary file 1 [file Table_1.xlsx]

## Sheet: גיליון1
													0
								Characteristic of Brain MRI
							Area of tubers												Area of WM lines
			No. of								Tubers load	Tubers Ca	No of White								size	size
	birth date	gender	Overall No. tubers	Cystic tubers only	Rt	Lt	Frontal	Parietal	Temporal	Occipital	Cerebellum	mm³	mm³	Matter lines	Rt	Lt	Frontal	Parietal	Temporal	Occipital	Cerebellum	WM<0.5 cm	WM>0.5 cm
1	2000-08-01	M	6	0	4	2	0	4	0	4	1	4.1	2	2	1	1	0	2	0	1	0	1	1
2	2011-01-24	F	23	0	12	11	11	4	2	6	0	21.6	0	9	5	4	4	2	1	2	0	1	8
3	2014-12-17	F	39	22	25	14	14	7	8	8	2	52.8	0	14	7	7	9	3	0	2	0	0	14
4	2002-09-30	F	19	0	4	13	4	4	5	4	0	15	0	13	3	10	4	3	3	3	0	4	9
5	2014-08-03	M	2	0	1	1	1	1	0	0	0	1.5	0	2	1	1	1	1	0	0	0	1	1
6	2013-09-26	M	6	0	3	3	1	1	2	2	0	4.4	0	4	1	3	1	1	1	1	0	0	4
7	1997-05-17	M	2	1	1	1	1	0	0	1	0	1.9	0	3	1	1	1	1	0	0	0	0	3
8	2003-03-12	M	19	0	7	24	6	6	5	5	0	14.2	2	15	4	11	8	5	0	2	0	13	2
9	2001-12-23	F	8	0	3	5	2	4	2	0	0	13.3	0	9	5	4	4	4	1	0	0	1	8
10	2013-07-03	M	25	11	17	18	10	5	5	5	0	27.2	0	8	5	3	4	3	1	0	0	2	6
11	1990-05-07	F	18	0	7	11	3	8	2	5	0	16.9	0	6	2	4	0	5	1	0	0	2	4
12	2011-03-24	F	31	1	16	15	8	6	6	10	1	31.4	4	9	7	2	1	2	2	3	1	1	8
13	2005-04-26	M	36	1	14	22	11	9	7	9	0	44.7	2	1	1	0	0	0	0	1	0	1	0
14	2014-01-27	M	20	0	13	7	15	1	1	3	0	16.1	7	13	8	5	5	2	5	1	0	1	12
15	2001-09-11	F	10	0	4	6	3	6	0	1	0	9.6	0	4	2	2	1	3	0	0	0	4	0
16	1994-11-23	M	11	1	5	6	8	1	1	1	0	13.9	5	3	0	3	2	1	0	0	0	1	2
