# Supplementary material for: Behavioral Symptoms May Correlate With the Load and Spatial Location of Tubers and With Radial Migration Lines in Tuberous Sclerosis Complex
Source: Front Neurol. 2021 Oct 22;12:673583. doi: 10.3389/fneur.2021.673583 (PMC8570125; doi:10.3389/fneur.2021.673583)
Supplement: Supplementary file 2 [file Table_2.xlsx]

## Sheet: גיליון1
						Tand checklist	TSC
Question No.			Q1	Q2	Q3	Q4	Q5,6	Q7	Q9,12,13	Q14,15,16,17	,Q8,10,11	Q18	Q19
No of patients			Anxity	Depressed	Extrem	Mood	Aggression	Self	Obsession	ADHD	Peer	Eating	Sleep	Learning dis	DSM V ASD	DSM V ADHD	DSM V ANX	DSM V DEP	DSM V OCD	DSM V SCHY	AML	SEGA	Epilepsy	Infantile spasms
	birth date	gender		mood	shy	swings		injeries			problem	problem	Problem
1	2000-08-01	M	1	1	1	1	1	0	1	1	0	0	0	0	0	1	0	0	0	0	1	0	0	0
2	2011-01-24	F	0	1	0	0	1	0	0	1	1	1	0	1	0	0	0	0	0	0	0	0	1	0
3	2014-12-17	F	1	0	0	0	0	0	0	0	0	0	1	1	0	0	0	0	0	0	0	0	1	0
4	2002-09-30	F	0	0	0	0	0	0	0	0	0	0	0	0	0	0	0	0	0	0	1	0	1	0
5	2014-08-03	M	0	0	0	0	0	0	0	1	0	0	0	0	0	1	0	0	0	0	0	0	1	0
6	2013-09-26	M	0	0	0	1	1	0	0	1	1	0	0	0	0	1	0	0	0	0	0	0	1	0
7	1997-05-17	M	0	0	0	0	0	0	0	1	0	1	0	0	0	1	0	0	0	0	0	0	0	0
8	2003-03-12	M	1	0	1	1	1	0	0	1	0	0	0	1	0	1	0	0	0	0	0	0	1	0
9	2001-12-23	F	1	1	1	1	0	1	0	1	1	0	1	1	0	1	0	1	0	0	0	0	1	1
10	2013-07-03	M	0	0	0	1	1	0	0	1	1	0	0	1	0	1	0	0	0	0	0	0	1	1
11	1990-05-07	F	1	0	1	1	1	0	0	1	1	1	0	0	0	0	0	0	0	1	0	1	1	0
12	2011-03-24	F	1	0	0	1	0	1	1	1	0	0	1	1	0	1	1	0	0	0	0	0	1	0
13	2005-04-26	M	0	0	0	1	1	1	0	1	1	0	0	1	1	0	0	0	0	0	1	0	1	1
14	2014-01-27	M	0	0	0	0	0	0	0	0	0	0	0	0	0	0	0	0	0	0	0	0	0	0
15	2001-09-11	F	1	1	0	1	1	1	1	1	1	1	0	1	0	1	1	1	1	1	0	0	0	0
16	1994-11-23	M	1	0	0	0	0	0	1	0	1	0	0	0	0	0	0	0	0	0	0	1	1	0
No of patients			8	4	4	9	8	4	4	12	8	4	3	8	1:N24	9	2	2	1	2	3	2	12	3
											(Autism spectrum disorder)	ASD
											(Attention deficit hyperactivity disorder )	ADHD
											(Anxiety)	ANX
											(Depression)	DEP
											(Obsessive-Compulsive Disorder)	OCD
											(Schizophrenia)	SCHY
											(Subependymal giant cell astrocytoma)	SEGA
											(Angiomyolipomas)	AML
